# Supplementary material for: Interleukin-8 as a candidate for thymoma identification and recurrence surveillance
Source: Nat Commun. 2020 Sep 28;11:4881. doi: 10.1038/s41467-020-18697-x (PMC7522267; doi:10.1038/s41467-020-18697-x)
Supplement: Supplementary file 4 — Source Data [file 41467_2020_18697_MOESM4_ESM.xlsx]

## Sheet: Figure 1
	Figure 1a	IL-8% in naïve CD4+ T cells in the discovery set
		Healthy	Thymoma	Thymic cyst	Carcinoma	Lymphoma	Teratoma
		0.4	4.03	1.4	1.1	0.7	1.3
		0.9	6.1	2.2	0.4	0.9	0.6
		1.62	13.1	1.2	0.9	1.8	1.6
		0.05	10.8	0.9	1	1.4	1.6
		0.3	9.4	0.3	0.8	0.5	1.9
		0.3	5.4
		0.6	4.8
		3.4	6.9
		1.1	10.5
		1.82	8.9
	Figure 1b	IL-8% in naïve CD8+ T cells in the discovery set
		Healthy	Thymoma	Thymic cyst	Carcinoma	Lymphoma	Teratoma
		0.7	10.8	1.2	1.5	1.9	1.5
		0.2	7.8	2.3	0.8	1.1	0.2
		1.95	15.7	0.8	1.3	1.5	1.5
		0.17	11.3	1.2	1	1.6	0.8
		0.6	10.8	0.2	0.5	0.3	1.5
		0.5	6.9
		0.9	4.3
		3.8	3.1
		0.8	9.9
		2.24	9.2
	Figure 1c	IL-8% in naïve CD4+ T cells in the validation set
		Healthy	Thymoma	Thymic cyst	Carcinoma	Lymphoma	Teratoma
		2.75	5.2	0.42	0.3	2.27	2.3
		2.31	4.9	0.21	0.2	0.89	2.25
		0.76	2.4	3.26	1.3	0.6	3.03
		1.96	2.1	2.14	1.13	0.17	1.62
		0.3	4.16	0.95	1.5	3.69	2.62
		0.2	4.81	0.63	0.95	0.54	0.6
		0.4	5.95	0.48	0.096	1.1	2.18
		0.32	6.65	0.39	0.18	0.8	0.7
		3.1	4.1	0.059	2.62		1.4
		1.35	5.17	0.37	3.4		2.99
		0.2	7.74	0.2	0.9		2.5
		0.5	6.5	0	0.4		1.5
		0.7	7.1	0.4	0.6		1.1
		1.2	8.25	0.6			1.6
		0.48	4.2	0.3
		0.36	6.5	1.3
		2.51	8.3	0.9
		2.23	6.61	2.41
		1.37	6.46	1.43
		1.8	2.89	0.84
		1.2	2.6	0.68
		2.23	3.1	0.58
		1.52	4.4	0.36
		3.1	3.4	0.16
		2.73	5.59	0.98
		4.57	8.26	1.86
		2.6	6.4	0.98
		2.44	5.38	3.42
		1.16	6.13	0.08
		2.44	11.1	0.39
		2.16	8.56	0.48
		0.71	6.9	1.2
		1.3	6.3	0.8
			9.52	2.1
			4.43	0.8
			15.3	0.58
			5.81	0.84
			5.4	0.58
			6.57	0.3
			6.02	1.4
			8.53	1.2
			15	0.51
			6.79	0.48
			4.81	0.45
			16.3	0.43
			13.9	0.71
			9.21	0.74
			6.04	0.8
			8.27
			2.27
			5.25
			10.5
			13.1
			8.73
			30.6
			9.83
			17.2
			16.4
			29.1
			6.71
			15.3
			8.57
			15.4
			3.2
			2.7
			7.5
			6.9
			9.2
	Figure 1d	IL-8% in naïve CD8+ T cells in the validation set
		Healthy	Thymoma	Thymic cyst	Carcinoma	Lymphoma	Teratoma
		2.42	6.7	1.75	0.5	1.21	2.86
		1.94	5.9	0	0.1	2.64	4.32
		0.52	2.1	0.96	1	2.01	3.88
		2.21	1.8	2.54	0.56	0	1.33
		0.4	5.92	2.93	1.6	3.51	1.62
		0.4	3.54	1.18	0.96	1.02	0.76
		0.72	6.59	0.92	0.46	1.2	3
		0.45	4.92	0.4	0	0.9	0.9
		3.37	3.4	0.17	2.33		1.2
		1.54	6.39	0.43	3.1		2.55
		0.5	9.54	2.62	1.3		2.9
		0.7	7.2	0.92	0.3		1.3
		0.4	9.2	0.52	0.2		0.4
		0.8	10.25	0.9			1.1
		0.29	5.7	0.2
		0.52	7.1	1.6
		3.03	4.8	1.1
		2.84	6.21	1.89
		1.15	7.22	0.66
		2.1	2.9	1.21
		1.4	2.1	0.42
		2.42	2.7	0.86
		1.1	5.2	0.42
		3.87	2.7	0.63
		1.94	8.92	3.3
		4.62	10.6	1.99
		2.35	9.2	1.52
		2.04	7.21	4.87
		0.87	3.97	4.86
		2.12	9.7	0.65
		2.35	5.21	0.6
		0.54	6.1	1.4
		0.86	6.9	1.2
			6.11	1.6
			3.52	0.9
			11.7	1.42
			7.92	0.66
			5.26	0.92
			5.13	0.5
			6.12	1.6
			6.02	1.5
			11.7	0.44
			9.17	2.8
			5.92	1.35
			29.8	2.8
			12.62	0.66
			8.63	1.42
			7.26	0.7
			6.54
			2.54
			3.81
			13.42
			16.73
			8.87
			27.2
			16.5
			28.3
			22.6
			24.4
			6.53
			19.4
			12.4
			20.54
			3.8
			2.4
			7.8
			6.1
			8.1

## Sheet: Figure 2
	Figure 2a	IL-8% in naïve CD4+ T cells
		Thymoma		Thymic cyst		Carcinoma		Lymphoma		Teratoma
		Before surgery	3 months post surgery	Before surgery	3 months post surgery	Before surgery	3 months post surgery	Before surgery	3 months post surgery	Before surgery	3 months post surgery
		2.4	0.5	0.42	0.98	0.3	0.3	2.27	0.95	2.25	2.2
		7.1	0.2	3.26	1.84	1.13	0.5	0.6	0.7	2.62	1.15
		6.9	2.3	2.14	1.72	0.95	0.2	0.17	0.32	2.18	2.76
		3.1	1.8	0.39	0.24	0.18	0.3
		4.4	1.5	0.21	0.4	0.9	1.1
		8.27	1.8	2.41	2.25	0.4	0.3
		9.52	0.3	1.43	0.84
		4.1	1.9	0.58	0.52
		2.1	1.1	0.36	0
		8.56	3.6	0.98	0.66
		3.4	2.2	1.86	1.42
		5.81	2.41	0.98	0.72
		4.16	1.45	2.1	1.1
		5.59	1.2	0.58	0.62
		5.4	1.8	0.58	0.66
		6.71	5.98	0.51	0.79
		6.57	2.35	0.43	0.92
		5.38	0.54	0.74	0.92
		6.13	1.31
		8.25	5.09
		2.89	0.82
		13.9	5.1
		7.74	3.22
		15	0.79
		10.5	5.57
		8.57	0.8
		8.26	1.17
		13.1	2.33
		16.4	8.37
		20.8	8.14
		6.79	2.12
		4.81	0.2
		6.04	3.25
		15.3	3.74
		9.83	1.3
	Figure 2b	IL-8% in naïve CD8+ T cells
		Thymoma		Thymic cyst		Carcinoma		Lymphoma		Teratoma
		Before surgery	3 months post surgery	Before surgery	3 months post surgery	Before surgery	3 months post surgery	Before surgery	3 months post surgery	Before surgery	3 months post surgery
		2.1	0.4	1.75	1.84	0.5	0.2	1.21	0.72	4.32	3.5
		9.2	0.3	0.96	0.87	0.56	0.85	1.01	0.9	1.62	1.21
		6.1	1.6	2.54	1.97	0.96	0.3	0	0.08	3	2.6
		2.7	1.5	0.4	0.33	0	0.14
		5.2	1.2	0.52	0.2	1.3	0.9
		6.54	1.5	1.89	1.34	0.3	0.5
		6.11	0.5	0.66	1.1
		3.4	1.4	0.86	0.95
		1.8	1.3	0.42	0.035
		5.21	3.1	3.3	3.45
		2.7	2.4	1.99	1.25
		7.92	2.05	1.52	1.43
		5.92	1.22	1.6	0.8
		8.92	0.7	1.42	0.94
		5.26	1.4	0.92	1.23
		6.53	2.33	0.44	0.34
		5.13	6.59	2.8	2.8
		7.21	0.33	1.42	1.19
		3.97	1.54
		10.25	8.37
		2.9	0.95
		12.62	3.25
		9.54	2.98
		11.7	8.56
		13.42	7.74
		12.4	1.1
		10.6	1.35
		16.73	5.57
		22.6	6.22
		14.53	5.95
		9.17	2.25
		5.92	0.2
		7.26	5.09
		11.7	10.35
		16.5	1.1

## Sheet: Figure 3
	ROC curve analysis					ROC curve analysis
	Figure 3a	IL-8% in naïve CD4+ T cells				Figure 3b	IL-8% in naïve CD8+ T cells
		Thymoma	Other thymic masses				Thymoma	Other thymic masses
		5.81	1.5				7.92	0.9
		6.02	2.27				6.12	1.21
		2.4	0.89				2.1	2.64
		2.1	0.6				1.8	1.01
		4.16	0.17				5.92	0
		4.1	3.69				3.4	3.51
		5.17	0.54				6.39	1.02
		8.3	1.1				4.8	1.2
		6.61	2.3				6.21	2.86
		4.4	2.25				5.2	4.32
		3.4	3.03				2.7	3.88
		5.59	1.62				8.92	1.33
		5.38	2.62				7.21	1.62
		6.13	0.6				3.97	0.76
		5.4	2.18				5.26	3
		6.57	1.1				5.13	0.4
		8.53	1.6				6.02	1.1
		5.25	0.7				3.81	0.9
		6.71	1.4				6.53	1.2
		15.3	2.99				19.4	2.55
		9.2	2.5				8.1	2.9
		8.25	1.5				10.25	1.3
		2.89	0.3				2.9	0.5
		13.9	0.2				12.62	0.1
		5.2	1.3				6.7	1
		4.9	1.13				5.9	0.56
		4.81	1.5				3.54	1.6
		5.95	0.95				6.59	0.96
		6.65	0.096				4.92	0.46
		7.74	0.18				9.54	0
		6.5	2.62				7.2	2.33
		7.1	3.4				9.2	3.1
		8.26	0.9				10.6	1.3
		11.1	0.4				9.7	0.3
		8.56	0.6				5.21	0.2
		6.9	0.42				6.1	1.75
		9.52	0.21				6.11	0
		8.27	3.26				6.54	0.96
		15	2.14				11.7	2.54
		16.3	0.95				29.8	2.93
		10.5	0.63				13.42	1.18
		13.1	0.48				16.73	0.92
		17.2	0.39				28.3	0.4
		29.1	0.059				24.4	0.17
		8.57	0.37				12.4	0.43
		15.4	0.2				20.54	2.62
		30.6	0				27.2	0.92
		9.83	0.4				16.5	0.52
		16.4	0.6				22.6	0.9
		15.3	0.3				11.7	0.2
		4.2	1.3				5.7	1.6
		6.46	0.9				7.22	1.1
		4.43	2.41				3.52	1.89
		2.6	1.43				2.1	0.66
		3.1	0.84				2.7	1.21
		6.4	0.68				9.2	0.42
		5.59	0.58				6.65	0.86
		6.3	0.36				6.9	0.42
		6.79	0.16				9.17	0.63
		4.81	0.98				5.92	3.3
		9.21	1.86				8.63	1.99
		6.04	0.98				7.26	1.52
		2.27	3.42				2.54	4.87
		8.73	0.08				8.87	4.86
		3.2	0.39				3.8	0.65
		2.7	0.48				2.4	0.6
		7.5	1.2				7.8	1.4
		6.9	0.8				6.1	1.2
			2.1					1.6
			0.8					0.9
			0.58					1.42
			0.84					0.66
			0.58					0.92
			0.3					0.5
			0.7					0.8
			1.4					1.6
			1.2					1.5
			0.51					0.44
			0.48					2.8
			0.45					1.35
			0.43					2.8
			0.71					0.66
			0.74					1.42
	Figure 3c	IL-8% in naïve CD4+ T cells				Figure 3d	IL-8% in naïve CD8+ T cells
	Thymoma		Other thymic masses			Thymoma		Other thymic masses
	Age	IL-8% in naïve CD4+ T cells	Age	IL-8% in naïve CD4+ T cells		Age	IL-8% in naïve CD8+ T cells	Age	IL-8% in naïve CD8+ T cells
	67	5.81	62	1.5		67	7.92	62	0.9
	39	6.02	54	2.27		39	6.12	54	1.21
	63	2.4	51	0.89		63	2.1	51	2.64
	63	2.1	47	0.6		63	1.8	47	1.01
	41	4.16	49	0.17		41	5.92	49	0
	68	4.1	67	3.69		68	3.4	67	3.51
	58	5.17	33	0.54		58	6.39	33	1.02
	66	8.3	58	1.1		66	4.8	58	1.2
	42	6.61	37	2.3		42	6.21	37	2.86
	38	4.4	46	2.25		38	5.2	46	4.32
	38	3.4	40	3.03		38	2.7	40	3.88
	59	5.59	28	1.62		59	8.92	28	1.33
	54	5.38	33	2.62		54	7.21	33	1.62
	50	6.13	29	0.6		50	3.97	29	0.76
	51	5.4	20	2.18		51	5.26	20	3
	55	6.57	42	1.1		55	5.13	42	0.4
	71	8.53	48	1.6		71	6.02	48	1.1
	62	5.25	35	0.7		62	3.81	35	0.9
	32	6.71	37	1.4		32	6.53	37	1.2
	44	15.3	32	2.99		44	19.4	32	2.55
	52	9.2	20	2.5		52	8.1	20	2.9
	63	8.25	40	1.5		63	10.25	40	1.3
	70	2.89	65	0.3		70	2.9	65	0.5
	58	13.9	67	0.2		58	12.62	67	0.1
	57	5.2	70	1.3		57	6.7	70	1
	57	4.9	54	1.13		57	5.9	54	0.56
	59	4.81	60	1.5		59	3.54	60	1.6
	47	5.95	45	0.95		47	6.59	45	0.96
	56	6.65	64	0.096		56	4.92	64	0.46
	35	7.74	61	0.18		35	9.54	61	0
	47	6.5	57	2.62		47	7.2	57	2.33
	47	7.1	45	3.4		47	9.2	45	3.1
	63	8.26	47	0.9		63	10.6	47	1.3
	31	11.1	70	0.4		31	9.7	70	0.3
	50	8.56	47	0.6		50	5.21	47	0.2
	50	6.9	72	0.42		50	6.1	72	1.75
	32	9.52	72	0.21		32	6.11	72	0
	48	8.27	31	3.26		48	6.54	31	0.96
	50	15	47	2.14		50	11.7	47	2.54
	41	16.3	64	0.95		41	29.8	64	2.93
	51	10.5	68	0.63		51	13.42	68	1.18
	42	13.1	48	0.48		42	16.73	48	0.92
	21	17.2	74	0.39		21	28.3	74	0.4
	57	29.1	77	0.059		57	24.4	77	0.17
	51	8.57	55	0.37		51	12.4	55	0.43
	48	15.4	63	0.2		48	20.54	63	2.62
	47	30.6	60	0		47	27.2	60	0.92
	50	9.83	49	0.4		50	16.5	49	0.52
	61	16.4	58	0.6		61	22.6	58	0.9
	61	15.3	74	0.3		61	11.7	74	0.2
	62	4.2	45	1.3		62	5.7	45	1.6
	69	6.46	50	0.9		69	7.22	50	1.1
	42	4.43	35	2.41		42	3.52	35	1.89
	41	2.6	39	1.43		41	2.1	39	0.66
	41	3.1	62	0.84		41	2.7	62	1.21
	71	6.4	73	0.68		71	9.2	73	0.42
	48	5.59	43	0.58		48	6.65	43	0.86
	53	6.3	44	0.36		53	6.9	44	0.42
	55	6.79	61	0.16		55	9.17	61	0.63
	47	4.81	57	0.98		47	5.92	57	3.3
	53	9.21	36	1.86		53	8.63	36	1.99
	34	6.04	65	0.98		34	7.26	65	1.52
	60	2.27	28	3.42		60	2.54	28	4.87
	36	8.73	47	0.08		36	8.87	47	4.86
	39	3.2	70	0.39		39	3.8	70	0.65
	40	2.7	46	0.48		40	2.4	46	0.6
	42	7.5	54	1.2		42	7.8	54	1.4
	46	6.9	55	0.8		46	6.1	55	1.2
			39	2.1				39	1.6
			61	0.8				61	0.9
			47	0.58				47	1.42
			56	0.84				56	0.66
			59	0.58				59	0.92
			64	0.3				64	0.5
			52	0.7				52	0.8
			39	1.4				39	1.6
			62	1.2				62	1.5
			64	0.51				64	0.44
			60	0.48				60	2.8
			68	0.45				68	1.35
			58	0.43				58	2.8
			62	0.71				62	0.66
			57	0.74				57	1.42

## Sheet: Figure 4
	Figure 4a left panel	Case#1 followup-study
		Months after primary surgery	IL-8% in naïve CD4+ T cells
		0	6.79
		3	2.12
		13	6.57
		14	4.72
		16	1.75
		18	1.57
	Figure 4a right panel	Case#1 followup-study
		Months after primary surgery	IL-8% in naïve CD8+ T cells
		0	9.17
		3	2.25
		13	7.11
		14	3.15
		16	1.21
		18	0.92
	Figure 4b left panel	Case#2 followup-study
		Months after primary surgery	IL-8% in naïve CD4+ T cells
		0	20.8
		3	8.14
		8	6.86
		24	10.7
		25	6.65
		27	2.3
	Figure 4b right panel	Case#2 followup-study
		Months after primary surgery	IL-8% in naïve CD8+ T cells
		0	14.53
		3	5.46
		8	5.82
		24	9.9
		25	7.54
		27	2.9
	Figure 4c left panel	Case#3 followup-study
		Months after primary surgery	IL-8% in naïve CD4+ T cells
		0	8.2
		3	1.2
		36	4.7
	Figure 4c right panel	Case#3 followup-study
		Months after primary surgery	IL-8% in naïve CD8+ T cells
		0	10.6
		3	1.4
		36	4.1
	Figure 4d left panel	Case#4 followup-study
		Months after primary surgery	IL-8% in naïve CD4+ T cells
		0	6.7
		3	5.9
		36	6.9
	Figure 4d right panel	Case#4 followup-study
		Months after primary surgery	IL-8% in naïve CD8+ T cells
		0	6.5
		3	2.3
		36	6.1

## Sheet: Table 2
			The relationship between IL-8+ naïve T cells and gender
			Gender	Pathological diagnosis	IL-8% in CD4+ naïve T cells before surgery	IL-8% in CD8+ naïve T cells before surgery
			Female	Thymoma	6.02	6.12
			Female	Thymoma	2.4	2.1
			Female	Thymoma	2.1	1.8
			Female	Thymoma	4.16	5.92
			Female	Thymoma	4.1	3.4
			Female	Thymoma	6.61	6.21
			Female	Thymoma	5.59	8.92
			Female	Thymoma	5.4	5.26
			Female	Thymoma	8.53	6.02
			Female	Thymoma	5.25	3.81
			Female	Thymoma	6.71	6.53
			Female	Thymoma	8.25	10.25
			Female	Thymoma	2.89	2.9
			Female	Thymoma	5.2	6.7
			Female	Thymoma	4.9	5.9
			Female	Thymoma	7.74	9.54
			Female	Thymoma	6.5	7.2
			Female	Thymoma	7.1	9.2
			Female	Thymoma	11.1	9.7
			Female	Thymoma	8.56	5.21
			Female	Thymoma	6.9	6.1
			Female	Thymoma	15	11.7
			Female	Thymoma	16.3	29.8
			Female	Thymoma	17.2	28.3
			Female	Thymoma	15.4	20.54
			Female	Thymoma	16.4	22.6
			Female	Thymoma	15.3	11.7
			Female	Thymoma	4.2	5.7
			Female	Thymoma	2.6	2.1
			Female	Thymoma	3.1	2.7
			Female	Thymoma	6.3	6.9
			Female	Thymoma	6.79	9.17
			Female	Thymoma	9.21	8.63
			Female	Thymoma	8.73	8.87
			Male	Thymoma	5.81	7.92
			Male	Thymoma	5.17	6.39
			Male	Thymoma	8.3	4.8
			Male	Thymoma	4.4	5.2
			Male	Thymoma	3.4	2.7
			Male	Thymoma	5.38	7.21
			Male	Thymoma	6.13	3.97
			Male	Thymoma	6.57	5.13
			Male	Thymoma	15.3	19.4
			Male	Thymoma	9.2	8.1
			Male	Thymoma	13.9	12.62
			Male	Thymoma	4.81	3.54
			Male	Thymoma	5.95	6.59
			Male	Thymoma	6.65	4.92
			Male	Thymoma	8.26	10.6
			Male	Thymoma	9.52	6.11
			Male	Thymoma	8.27	6.54
			Male	Thymoma	10.5	13.42
			Male	Thymoma	13.1	16.73
			Male	Thymoma	29.1	24.4
			Male	Thymoma	8.57	12.4
			Male	Thymoma	30.6	27.2
			Male	Thymoma	9.83	16.5
			Male	Thymoma	6.46	7.22
			Male	Thymoma	4.43	3.52
			Male	Thymoma	6.4	9.2
			Male	Thymoma	5.59	6.65
			Male	Thymoma	4.81	5.92
			Male	Thymoma	6.04	7.26
			Male	Thymoma	2.27	2.54
			Male	Thymoma	3.2	3.8
			Male	Thymoma	2.7	2.4
			Male	Thymoma	7.5	7.8
			Male	Thymoma	6.9	6.1
			The relationship between IL-8+ naïve T cells and WHO classification
			Pathological diagnosis	WHO classification	IL-8% in CD4+ naïve T cells before surgery	IL-8% in CD8+ naïve T cells before surgery
			Thymoma	A	5.81	7.92
			Thymoma	A	6.02	6.12
			Thymoma	AB	2.4	2.1
			Thymoma	AB	2.1	1.8
			Thymoma	AB	4.16	5.92
			Thymoma	AB	4.1	3.4
			Thymoma	AB	5.17	6.39
			Thymoma	AB	8.3	4.8
			Thymoma	AB	6.61	6.21
			Thymoma	AB	4.4	5.2
			Thymoma	AB	3.4	2.7
			Thymoma	AB	5.59	8.92
			Thymoma	AB	5.38	7.21
			Thymoma	AB	6.13	3.97
			Thymoma	AB	5.4	5.26
			Thymoma	AB	6.57	5.13
			Thymoma	AB	8.53	6.02
			Thymoma	AB	5.25	3.81
			Thymoma	AB	6.71	6.53
			Thymoma	AB	15.3	19.4
			Thymoma	AB	9.2	8.1
			Thymoma	B1	8.25	10.25
			Thymoma	B1	2.89	2.9
			Thymoma	B1	13.9	12.62
			Thymoma	B2	5.2	6.7
			Thymoma	B2	4.9	5.9
			Thymoma	B2	4.81	3.54
			Thymoma	B2	5.95	6.59
			Thymoma	B2	6.65	4.92
			Thymoma	B2	7.74	9.54
			Thymoma	B2	6.5	7.2
			Thymoma	B2	7.1	9.2
			Thymoma	B2	8.26	10.6
			Thymoma	B2	11.1	9.7
			Thymoma	B2	8.56	5.21
			Thymoma	B2	6.9	6.1
			Thymoma	B2	9.52	6.11
			Thymoma	B2	8.27	6.54
			Thymoma	B2	15	11.7
			Thymoma	B2	16.3	29.8
			Thymoma	B2	10.5	13.42
			Thymoma	B2	13.1	16.73
			Thymoma	B2	17.2	28.3
			Thymoma	B2	29.1	24.4
			Thymoma	B2	8.57	12.4
			Thymoma	B2	15.4	20.54
			Thymoma	B2	30.6	27.2
			Thymoma	B2	9.83	16.5
			Thymoma	B2	16.4	22.6
			Thymoma	B2	15.3	11.7
			Thymoma	B3	4.2	5.7
			Thymoma	B3	6.46	7.22
			Thymoma	B3	4.43	3.52
			Thymoma	B3	2.6	2.1
			Thymoma	B3	3.1	2.7
			Thymoma	B3	6.4	9.2
			Thymoma	B3	5.59	6.65
			Thymoma	B3	6.3	6.9
			Thymoma	B3	6.79	9.17
			Thymoma	B3	4.81	5.92
			Thymoma	B3	9.21	8.63
			Thymoma	B3	6.04	7.26
			Thymoma	B3	2.27	2.54
			Thymoma	B3	8.73	8.87
			Thymoma	B3	3.2	3.8
			Thymoma	B3	2.7	2.4
			Thymoma	B3	7.5	7.8
			Thymoma	B3	6.9	6.1
			The relationship between IL-8+ naïve T cells and Myasthenia Gravis
			Pathological diagnosis	Myasthenia gravis	IL-8% in CD4+ naïve T cells before surgery	IL-8% in CD8+ naïve T cells before surgery
			Thymoma	with Myasthenia gravis	2.4	2.1
			Thymoma	with Myasthenia gravis	5.17	6.39
			Thymoma	with Myasthenia gravis	8.3	4.8
			Thymoma	with Myasthenia gravis	4.4	5.2
			Thymoma	with Myasthenia gravis	5.38	7.21
			Thymoma	with Myasthenia gravis	6.13	3.97
			Thymoma	with Myasthenia gravis	5.25	3.81
			Thymoma	with Myasthenia gravis	6.71	6.53
			Thymoma	with Myasthenia gravis	13.9	12.62
			Thymoma	with Myasthenia gravis	5.95	6.59
			Thymoma	with Myasthenia gravis	6.65	4.92
			Thymoma	with Myasthenia gravis	11.1	9.7
			Thymoma	with Myasthenia gravis	9.52	6.11
			Thymoma	with Myasthenia gravis	8.27	6.54
			Thymoma	with Myasthenia gravis	10.5	13.42
			Thymoma	with Myasthenia gravis	13.1	16.73
			Thymoma	with Myasthenia gravis	8.57	12.4
			Thymoma	with Myasthenia gravis	30.6	27.2
			Thymoma	with Myasthenia gravis	9.83	16.5
			Thymoma	with Myasthenia gravis	16.4	22.6
			Thymoma	with Myasthenia gravis	15.3	11.7
			Thymoma	with Myasthenia gravis	4.2	5.7
			Thymoma	with Myasthenia gravis	5.59	6.65
			Thymoma	with Myasthenia gravis	9.21	8.63
			Thymoma	with Myasthenia gravis	6.04	7.26
			Thymoma	with Myasthenia gravis	2.27	2.54
			Thymoma	with Myasthenia gravis	3.2	3.8
			Thymoma	with Myasthenia gravis	2.7	2.4
			Thymoma	without Myasthenia gravis	5.81	7.92
			Thymoma	without Myasthenia gravis	6.02	6.12
			Thymoma	without Myasthenia gravis	2.1	1.8
			Thymoma	without Myasthenia gravis	4.16	5.92
			Thymoma	without Myasthenia gravis	4.1	3.4
			Thymoma	without Myasthenia gravis	6.61	6.21
			Thymoma	without Myasthenia gravis	3.4	2.7
			Thymoma	without Myasthenia gravis	5.59	8.92
			Thymoma	without Myasthenia gravis	5.4	5.26
			Thymoma	without Myasthenia gravis	6.57	5.13
			Thymoma	without Myasthenia gravis	8.53	6.02
			Thymoma	without Myasthenia gravis	15.3	19.4
			Thymoma	without Myasthenia gravis	9.2	8.1
			Thymoma	without Myasthenia gravis	8.25	10.25
			Thymoma	without Myasthenia gravis	2.89	2.9
			Thymoma	without Myasthenia gravis	5.2	6.7
			Thymoma	without Myasthenia gravis	4.9	5.9
			Thymoma	without Myasthenia gravis	4.81	3.54
			Thymoma	without Myasthenia gravis	7.74	9.54
			Thymoma	without Myasthenia gravis	6.5	7.2
			Thymoma	without Myasthenia gravis	7.1	9.2
			Thymoma	without Myasthenia gravis	8.26	10.6
			Thymoma	without Myasthenia gravis	8.56	5.21
			Thymoma	without Myasthenia gravis	6.9	6.1
			Thymoma	without Myasthenia gravis	15	11.7
			Thymoma	without Myasthenia gravis	16.3	29.8
			Thymoma	without Myasthenia gravis	17.2	28.3
			Thymoma	without Myasthenia gravis	29.1	24.4
			Thymoma	without Myasthenia gravis	15.4	20.54
			Thymoma	without Myasthenia gravis	6.46	7.22
			Thymoma	without Myasthenia gravis	4.43	3.52
			Thymoma	without Myasthenia gravis	2.6	2.1
			Thymoma	without Myasthenia gravis	3.1	2.7
			Thymoma	without Myasthenia gravis	6.4	9.2
			Thymoma	without Myasthenia gravis	6.3	6.9
			Thymoma	without Myasthenia gravis	6.79	9.17
			Thymoma	without Myasthenia gravis	4.81	5.92
			Thymoma	without Myasthenia gravis	8.73	8.87
			Thymoma	without Myasthenia gravis	7.5	7.8
			Thymoma	without Myasthenia gravis	6.9	6.1
			The relationship between IL-8+ naïve T cells and Masaoka Stages
			Pathological diagnosis	Masaoka stage	IL-8% in CD4+ naïve T cells before surgery	IL-8% in CD8+ naïve T cells before surgery
			Thymoma	I	2.4	2.1
			Thymoma	I	2.1	1.8
			Thymoma	I	8.3	4.8
			Thymoma	I	4.4	5.2
			Thymoma	I	3.4	2.7
			Thymoma	I	8.25	10.25
			Thymoma	I	5.2	6.7
			Thymoma	I	4.9	5.9
			Thymoma	I	9.52	6.11
			Thymoma	I	13.1	16.73
			Thymoma	II	5.81	7.92
			Thymoma	II	6.02	6.12
			Thymoma	II	4.16	5.92
			Thymoma	II	4.1	3.4
			Thymoma	II	5.17	6.39
			Thymoma	II	6.61	6.21
			Thymoma	II	5.59	8.92
			Thymoma	II	5.38	7.21
			Thymoma	II	6.13	3.97
			Thymoma	II	5.4	5.26
			Thymoma	II	6.57	5.13
			Thymoma	II	8.53	6.02
			Thymoma	II	5.25	3.81
			Thymoma	II	15.3	19.4
			Thymoma	II	13.9	12.62
			Thymoma	II	10.5	13.42
			Thymoma	II	4.43	3.52
			Thymoma	II	2.6	2.1
			Thymoma	II	3.1	2.7
			Thymoma	II	6.3	6.9
			Thymoma	II	6.79	9.17
			Thymoma	II	7.5	7.8
			Thymoma	II	6.9	6.1
			Thymoma	III	6.71	6.53
			Thymoma	III	9.2	8.1
			Thymoma	III	2.89	2.9
			Thymoma	III	5.95	6.59
			Thymoma	III	7.74	9.54
			Thymoma	III	11.1	9.7
			Thymoma	III	8.56	5.21
			Thymoma	III	6.9	6.1
			Thymoma	III	8.27	6.54
			Thymoma	III	15	11.7
			Thymoma	III	16.3	29.8
			Thymoma	III	17.2	28.3
			Thymoma	III	8.57	12.4
			Thymoma	III	9.83	16.5
			Thymoma	III	16.4	22.6
			Thymoma	III	15.3	11.7
			Thymoma	III	4.2	5.7
			Thymoma	III	6.46	7.22
			Thymoma	III	6.4	9.2
			Thymoma	III	5.59	6.65
			Thymoma	III	4.81	5.92
			Thymoma	III	6.04	7.26
			Thymoma	III	2.27	2.54
			Thymoma	III	8.73	8.87
			Thymoma	III	3.2	3.8
			Thymoma	IVa	4.81	3.54
			Thymoma	IVa	6.65	4.92
			Thymoma	Iva	6.5	7.2
			Thymoma	Iva	7.1	9.2
			Thymoma	IVa	8.26	10.6
			Thymoma	IVa	29.1	24.4
			Thymoma	IVa	15.4	20.54
			Thymoma	IVa	30.6	27.2
			Thymoma	Iva	9.21	8.63
			Thymoma	IVa	2.7	2.4
		The relationship between IL-8+CD4+ naïve T cells and ages				The relationship between IL-8+CD8+ naïve T cells and ages
			IL-8% in naïve CD4+ T cells				IL-8% in naïve CD8+ T cells
			Age	Thymoma			Age	Thymoma
			67	5.81			67	7.92
			39	6.02			39	6.12
			63	2.4			63	2.1
			63	2.1			63	1.8
			41	4.16			41	5.92
			68	4.1			68	3.4
			58	5.17			58	6.39
			66	8.3			66	4.8
			42	6.61			42	6.21
			38	4.4			38	5.2
			38	3.4			38	2.7
			59	5.59			59	8.92
			54	5.38			54	7.21
			50	6.13			50	3.97
			51	5.4			51	5.26
			55	6.57			55	5.13
			71	8.53			71	6.02
			62	5.25			62	3.81
			32	6.71			32	6.53
			44	15.3			44	19.4
			52	9.2			52	8.1
			63	8.25			63	10.25
			70	2.89			70	2.9
			58	13.9			58	12.62
			57	5.2			57	6.7
			57	4.9			57	5.9
			59	4.81			59	3.54
			47	5.95			47	6.59
			56	6.65			56	4.92
			35	7.74			35	9.54
			47	6.5			47	7.2
			47	7.1			47	9.2
			63	8.26			63	10.6
			31	11.1			31	9.7
			50	8.56			50	5.21
			50	6.9			50	6.1
			32	9.52			32	6.11
			48	8.27			48	6.54
			50	15			50	11.7
			41	16.3			41	29.8
			51	10.5			51	13.42
			42	13.1			42	16.73
			21	17.2			21	28.3
			57	29.1			57	24.4
			51	8.57			51	12.4
			48	15.4			48	20.54
			47	30.6			47	27.2
			50	9.83			50	16.5
			61	16.4			61	22.6
			61	15.3			61	11.7
			62	4.2			62	5.7
			69	6.46			69	7.22
			42	4.43			42	3.52
			41	2.6			41	2.1
			41	3.1			41	2.7
			71	6.4			71	9.2
			48	5.59			48	6.65
			53	6.3			53	6.9
			55	6.79			55	9.17
			47	4.81			47	5.92
			53	9.21			53	8.63
			34	6.04			34	7.26
			60	2.27			60	2.54
			36	8.73			36	8.87
			39	3.2			39	3.8
			40	2.7			40	2.4
			42	7.5			42	7.8
			46	6.9			46	6.1
		The relationship between IL-8+CD4+ naïve T cells and tumor sizes				The relationship between IL-8+CD8+ naïve T cells and tumor sizes
			IL-8% in naïve CD4+ T cells				IL-8% in naïve CD8+ T cells
			tumor size	Thymoma			tumor size	Thymoma
			6	5.81			6	7.92
			6.5	6.02			6.5	6.12
			2	2.4			2	2.1
			2	2.1			2	1.8
			2	4.16			2	5.92
			3	4.1			3	3.4
			3	5.17			3	6.39
			4	8.3			4	4.8
			4	6.61			4	6.21
			4.5	4.4			4.5	5.2
			4.5	3.4			4.5	2.7
			4.5	5.59			4.5	8.92
			5	5.38			5	7.21
			5	6.13			5	3.97
			6	5.4			6	5.26
			6	6.57			6	5.13
			7	8.53			7	6.02
			9	5.25			9	3.81
			12	6.71			12	6.53
			12	15.3			12	19.4
			5.1	9.2			5.1	8.1
			3.5	8.25			3.5	10.25
			4.3	2.89			4.3	2.9
			8	13.9			8	12.62
			1.5	5.2			1.5	6.7
			1.5	4.9			1.5	5.9
			2	4.81			2	3.54
			2	5.95			2	6.59
			2.5	6.65			2.5	4.92
			3	7.74			3	9.54
			3.5	6.5			3.5	7.2
			3.5	7.1			3.5	9.2
			4.5	8.26			4.5	10.6
			5.5	11.1			5.5	9.7
			5.5	8.56			5.5	5.21
			5.5	6.9			5.5	6.1
			5.5	9.52			5.5	6.11
			5.5	8.27			5.5	6.54
			7	15			7	11.7
			8	16.3			8	29.8
			9	10.5			9	13.42
			9.5	13.1			9.5	16.73
			11	17.2			11	28.3
			11.3	29.1			11.3	24.4
			12	8.57			12	12.4
			13	15.4			13	20.54
			10	30.6			10	27.2
			10	9.83			10	16.5
			11	16.4			11	22.6
			5.5	15.3			5.5	11.7
			4	4.2			4	5.7
			4	6.46			4	7.22
			5.5	4.43			5.5	3.52
			4.5	2.6			4.5	2.1
			4.5	3.1			4.5	2.7
			5	6.4			5	9.2
			5.5	5.59			5.5	6.65
			5.5	6.3			5.5	6.9
			7	6.79			7	9.17
			7	4.81			7	5.92
			8	9.21			8	8.63
			8.5	6.04			8.5	7.26
			9	2.27			9	2.54
			9.5	8.73			9.5	8.87
			13	3.2			13	3.8
			18	2.7			18	2.4
			4	7.5			4	7.8
			4.1	6.9			4.1	6.1

## Sheet: Figure S2 b-c
	Figure S2b	CD31% in CD4+ naïve T cells
		Healthy	Thymoma	Other thymic masses
		48.2	61.2	64.1
		62.5	63.9	52.1
		63.8	69.1	58.1
		56.4	63.1	53.5
		53.5	65.6	55.7
		57.7	60.5	51.5
		54.3	52.1	59.6
		58.9	54.7	52.4
		62.2	59.2	53.6
		61.2	60.3	45.1
				57.4
				59.2
				53.1
				60.3
				53.2
				51.2
				56.1
				62.7
				59.4
				61.3
	Figure S2c left panel	Trecs/million CD4+ naïve T cells
		Healthy	Thymoma	Other thymic masses
		14138	26468.7	12960.8
		12808.7	19612.2	17306.6
			24699.3	11116
			23701.3	9595.25
			21150	12155
			22150	13175
			26314	11033
				14423
				15122
				13280
				16280
				11035
	Figure S2 right panel	Trecs/million CD8+ naïve T cells
		Healthy	Thymoma	Other thymic masses
		19452.8	31684.3	13655.2
		15808.9	20191.8	17728.1
			30418.6	14653
			28886.7	11409.4
			26235	13820
			21135	12175
			28313	14437
				18233
				15350
				17112
				11352

## Sheet: Figure S4
		Figure s4a	CD31% in naïve CD4+ T cells
			Healthy	Thymoma	Thymic cyst	Carcinoma	Lymphoma	Teratoma
			2.75	62.4	48.5	54.7	49.2	58.3
			2.31	44.7	41	60.2	42.5	47.3
			0.76	55.4	65.5	44.7	48.7	65.1
			1.96	51.2	56.2	53.3	52.1	63.8
			0.3	47.6	60.1	59.1	50.3	50.4
			0.2	46.5	40	61.4	62.1	53.1
			0.4	59.2	62.4	67.2	55.2	59.2
			0.32	59	43.3	51.3	60.1	61.2
			3.1	67.3	49.7	54.2		53.2
			1.35	67.5	55.4	63.5		51.4
			0.2	52.2	59.1	58.6		52.4
			0.5	65.7	49.1	39.7		65.1
			0.7	59.8	57.3	48.1		71.7
			1.2	66.5	49			60.8
			0.48	51.2	50.1
			0.36	59.4	53.2
			2.51	61	59.4
			2.23	54.9	65.2
			1.37	57.1	73
			1.8	64.1	64.3
			1.2	70.1	62.3
			2.23	50.2	53.7
			1.52	51.2	49.6
			3.1	69	53.6
			2.73	54.1	54.3
			4.57	57.2	47.7
			2.6	60.1	62
			2.44	52.1	66.6
			1.16	44	63.5
			2.44	63.1	51.2
			2.16	62.4	68.3
			0.71	67.3	60.2
			1.3	82.9	60.1
				63.9	51.8
				72	41.8
				75.7	58.6
				72	46
				42.1	51.9
				57.2	38.1
				75.7	52.1
				69.5	45.6
				65.7	48
				72.2	39.7
				72.7	30.5
				70.4	48
				68.2	38.1
				69.6	41.7
				65.7	41.4
				63.7
				73.8
				66.5
				54.5
				64.7
				58.9
				57.4
				69.7
				59.4
				66.2
				57.6
				44.1
				80.5
				78
				62.2
				47.1
				54.1
				56.3
				62.8
				64.8
		ROC curve analysis
		Figure s4b	CD31% in naïve CD4+ T cells
			Thymoma	Other thymic masses
			62.4	48.5
			44.7	41
			55.4	65.5
			51.2	56.2
			47.6	60.1
			46.5	40
			59.2	62.4
			59	43.3
			67.3	49.7
			67.5	55.4
			52.2	59.1
			65.7	49.1
			59.8	57.3
			66.5	49
			51.2	50.1
			59.4	53.2
			61	59.4
			54.9	65.2
			57.1	73
			64.1	64.3
			70.1	62.3
			50.2	53.7
			51.2	49.6
			69	53.6
			54.1	54.3
			57.2	47.7
			60.1	62
			52.1	66.6
			44	63.5
			63.1	51.2
			62.4	68.3
			67.3	60.2
			82.9	60.1
			63.9	51.8
			72	41.8
			75.7	58.6
			72	46
			42.1	51.9
			57.2	38.1
			75.7	52.1
			69.5	45.6
			65.7	48
			72.2	39.7
			72.7	30.5
			70.4	48
			68.2	38.1
			69.6	41.7
			65.7	41.4
			63.7	54.7
			73.8	60.2
			66.5	44.7
			54.5	53.3
			64.7	59.1
			58.9	61.4
			57.4	67.2
			69.7	51.3
			59.4	54.2
			66.2	63.5
			57.6	58.6
			44.1	39.7
			80.5	48.1
			78	49.2
			62.2	42.5
			47.1	48.7
			54.1	52.1
			56.3	50.3
			62.8	62.1
			64.8	55.2
				60.1
				58.3
				47.3
				65.1
				63.8
				50.4
				53.1
				59.2
				61.2
				53.2
				51.4
				52.4
				65.1
				71.7
				60.8
		Figure s4c	The frequencies of CD31+CD4+ naïve T cells in patients with thymomas and other thymic tumors of various ages
		Thymoma		Other thymic masses
		Age	CD31% in naïve CD4+ T cells	Age	CD31% in naïve CD4+ T cells
		67	62.4	62	49.2
		39	44.7	54	42.5
		63	55.4	51	48.7
		63	51.2	47	52.1
		41	47.6	49	50.3
		68	46.5	67	62.1
		58	59.2	33	55.2
		66	59	58	60.1
		42	67.3	37	58.3
		38	67.5	46	47.3
		38	52.2	40	65.1
		59	65.7	28	63.8
		54	59.8	33	50.4
		50	66.5	29	53.1
		51	51.2	20	59.2
		55	59.4	42	61.2
		71	61	48	53.2
		62	54.9	35	51.4
		32	57.1	37	52.4
		44	64.1	32	65.1
		52	70.1	20	71.7
		63	50.2	40	60.8
		70	51.2	65	54.7
		58	69	67	60.2
		57	54.1	70	44.7
		57	57.2	54	53.3
		59	60.1	60	59.1
		47	52.1	45	61.4
		56	44	64	67.2
		35	63.1	61	51.3
		47	62.4	57	54.2
		47	67.3	45	63.5
		63	82.9	47	58.6
		31	63.9	70	39.7
		50	72	47	48.1
		50	75.7	72	48.5
		32	72	72	41
		48	42.1	31	65.5
		50	57.2	47	56.2
		41	75.7	64	60.1
		51	69.5	68	40
		42	65.7	48	62.4
		21	72.2	74	43.3
		57	72.7	77	49.7
		51	70.4	55	55.4
		48	68.2	63	59.1
		47	69.6	60	49.1
		50	65.7	49	57.3
		61	63.7	58	49
		61	73.8	74	50.1
		62	66.5	45	53.2
		69	54.5	50	59.4
		42	64.7	35	65.2
		41	58.9	39	73
		41	57.4	62	64.3
		71	69.7	73	62.3
		48	59.4	43	53.7
		53	66.2	44	49.6
		55	57.6	61	53.6
		47	44.1	57	54.3
		53	80.5	36	47.7
		34	78	65	62
		60	62.2	28	66.6
		36	47.1	47	63.5
		39	54.1	70	51.2
		40	56.3	46	68.3
		42	62.8	54	60.2
		46	64.8	55	60.1
				39	51.8
				61	41.8
				47	58.6
				56	46
				59	51.9
				64	38.1
				52	52.1
				39	45.6
				62	48
				64	39.7
				60	30.5
				68	48
				58	38.1
				62	41.7
				57	41.4

## Sheet: Figure S5
	Figure s5a	IL-8% in CD4+ naïve T cells
		Thymic Hyperplasia
		Before surgery	3 months post surgery
		16.4	7.2
		7.6	3.2
	Figure s5b	IL-8% in CD8+ naïve T cells
		Thymic Hyperplasia
		Before surgery	3 months post surgery
		21.4	7.7
		9.7	3.1

## Sheet: Figure S6 b-d
	Figure s6b,c,d	PTK7+CD31+% in CD4+ naïve T cells & ROC curve analysis
		Thymoma		Other thymic masses
		Age	PTK7+CD31+% in CD4+ naïve T cells	Age	PTK7+CD31+% in CD4+ naïve T cells
		67	4.22	29	9.39
		58	8.54	41	2.73
		58	13.5	46	1.13
		35	7.24	49	1.46
		63	9.83	55	1.48
		32	5.96	43	3.32
		47	14.7	39	4.93
		42	7.24	62	3.8
		55	15.4	35	9.39
		69	18.9	41	7.35
		27	20	31	9.18
		35	14.7	49	8.45
		40	10.5	35	8.35
		48	8.75	44	5.25
		61	5.56	36	2.71
		77	5.39	65	2.04
		73	15.7	28	9.85
		30	12.9	47	3.12
				70	1.06
				46	4.21
				39	5.75
				59	2.22
				39	9.68
				58	2.6

## Sheet: Figure S7 b-d
		Figure s7b,c,d	CR2+CD31+% in CD4+ naïve T cells & ROC curve analysis
			Thymoma		Other thymic masses
			Age	CR2+CD31+% in CD4+ naïve T cells	Age	CR2+CD31+% in CD4+ naïve T cells
			39	17.7	47	16.8
			54	27.5	64	25.3
			71	21.7	63	2.27
			41	33.3	50	26
			51	26.8	36	9.62
			21	39.8	56	3.64
			51	24.7	39	11.3
			55	34.7	29	29.6
			69	37.6	41	19.8
			27	37.8	46	17.2
			35	29.9	49	6.87
			40	32.2	55	1.47
			48	18.9	43	3.28
			61	21.7	39	19.2
			77	17.4	32	23.8
			73	33.3	31	24
			30	27.5	44	26.5
					35	14.1
					20	26

[truncated: 1 more sheets: Figure S9]
